# Supplementary material for: Antibiotic Intervention Affects Maternal Immunity During Gestation in Mice
Source: Front Immunol. 2021 Aug 26;12:685742. doi: 10.3389/fimmu.2021.685742 (PMC8428513; doi:10.3389/fimmu.2021.685742)
Supplement: Supplementary file 2 [file DataSheet_2.csv]

	Cohort	Pups	Resorptions	Spleen_CD4pos	Spleen_Activated_T_cells	Spleen_Th1	Spleen_Th2	Spleen_Th1Th2_ratio	Placenta_CD4pos	Placenta_ActivatedCD4pos	Placenta_Th1	Placenta_Th2	Placenta_Th1Th2_ratio	ILN_CD4pos	ILN_Activated_CD4	ILN_Th1	ILN_Th2	ILN_Th1Th2_ratio	MLN_CD4pos	MLN_Activated_CD4	MLN_Th1	MLN_Th2	MLN_Th1Th2_ratio	PC_CD4pos	PC_Activated_CD4	PC_Th1	PC_Th2	PC_Th1Th2_ratio	Spleen_CD19pos	Spleen_CD1dHiCD5pos	Spleen_CD5posCD1dpos	Spleen_MZ.CD1dHiCD21Hi	Spleen_B10	Spleen_CD5negCD1dlow	Spleen_CD5posCD1dlow	Spleen_T2MZP	Spleen_CD24negCD21pos_CD35pos	Spleen_CD24posCD21neg35neg	Spleen_CD24posCD21posCD35pos	Spleen_CD5negCD23neg	Spleen_CD5posCD23neg	Spleen_CD5posCD23pos	Spleen_CD1dhisto	Spleen_CD5histo	Spleen_CD21histo	Spleen_CD23histo	Spleen_CD24histo	Placenta_CD19pos	Placenta_CD1dHiCD5pos
A2	Control	NA	NA	46,99	6,35	6,46	2,62	2,47	2,7	16,19	7,29	20,24	0,36	9,42	14,18	2,13	14,89	0,14	64,17	14,24	4,83	2,19	2,21	10,36	4,74	48,83	5,69	8,58	NA	NA	NA	NA	NA	NA	NA	NA	NA	NA	NA	NA	NA	NA	NA	NA	NA	NA	NA	NA	NA
A4	Control	7	2	50,97	5,08	5,82	2,11	2,76	3,46	9,67	14,09	14,09	1	5,74	7,14	7,14	16,07	0,44	65,67	11,41	2,84	2,91	0,98	11,71	6,34	47	5,3	8,87	NA	NA	NA	NA	NA	NA	NA	NA	NA	NA	NA	NA	NA	NA	NA	NA	NA	NA	NA	4,77	4,41
A5	Control	10	0	42,44	5,41	5,18	2,12	2,44	1,94	9,63	5,56	13,33	0,42	NA	NA	NA	NA	NA	NA	NA	NA	NA	NA	6,8	3,49	42,92	12,08	3,55	NA	NA	NA	NA	NA	NA	NA	NA	NA	NA	NA	NA	NA	NA	NA	NA	NA	NA	NA	4,42	1,24
A7	Control	3	0	39,81	5,86	7,39	2,46	3	3,04	18,75	6,85	24,4	0,28	6,75	9,38	1,04	16,67	0,06	NA	NA	NA	NA	NA	15,6	7,82	46,76	7,29	6,41	NA	NA	NA	NA	NA	NA	NA	NA	NA	NA	NA	NA	NA	NA	NA	NA	NA	NA	NA	5,51	4,43
A8	Control	7	3	36,52	5,09	6,62	2,39	2,77	2,06	17,1	9,07	17,1	0,53	3,67	12,07	5,17	12,07	0,43	68,97	16,13	5,61	2,07	2,71	2,84	3,68	55,25	11,19	4,94	NA	NA	NA	NA	NA	NA	NA	NA	NA	NA	NA	NA	NA	NA	NA	NA	NA	NA	NA	2,56	2,13
A10	Control	9	2	32,35	5,55	6,26	1,96	3,19	2,36	19,13	5,51	12,17	0,45	NA	NA	NA	NA	NA	66,4	15,51	5,41	1,8	3,01	11,03	4,55	32,63	12,63	2,58	NA	NA	NA	NA	NA	NA	NA	NA	NA	NA	NA	NA	NA	NA	NA	NA	NA	NA	NA	3,51	2,04
A15	Control	11	0	22,7	7,54	7,5	3,55	2,11	0,68	22	8,67	20,67	0,42	48,71	8,72	1,21	1,97	0,61	65,45	13,57	4,04	10,28	0,39	6,36	8,58	56,44	5,94	9,5	11,83	0,29	4,44	5,57	0,31	49,96	2,72	80	60,84	7,64	0,49	3,17	3,79	88,73	22,96	6,08	83,69	88,51	2,72	NA	NA
A16	Control	10	1	23,61	5,79	5,94	2,96	2,01	1,29	19,5	8,5	20	0,43	NA	NA	NA	NA	NA	NA	NA	NA	NA	NA	7,26	4,57	37,61	10,43	3,61	9,79	0,36	3,15	5,61	0,34	42,49	1,71	87,5	54,79	10,2	1,03	3,79	2,14	90,57	21,36	4,56	90,06	90,57	4,8	NA	NA
A17	Control	6	0	31,24	8,87	9,06	4,05	2,24	1,54	14,52	1,61	14,52	0,11	40,19	12,19	1,66	4,62	0,36	NA	NA	NA	NA	NA	NA	NA	NA	NA	NA	16,32	0,8	4	5,88	0,78	44,53	2,53	82,86	52,28	15,16	1,37	3,35	1,82	90,37	23,34	5,85	87,15	90,64	9,36	NA	NA
A19	Control	10	1	45,1	5,66	4,89	2,86	1,71	0,7	12	10,4	8,8	1,18	54,96	7,98	1,32	1,32	1	67,71	12,19	2,76	2,63	1,05	0,11	5,71	35,94	6,34	5,67	11,4	1,77	6,25	4,87	1,8	44,65	4,75	72,73	50,72	17,91	0,99	3,94	3,13	85,01	23,2	9,31	80,5	85,13	12,38	NA	NA
A20	Control	5	1	38,24	6,67	7,39	3,01	2,46	3,83	49,27	2,91	62,99	0,05	62,61	10,76	2,31	1,47	1,57	64,59	14,15	3,26	5,34	0,61	0,63	4,94	35,61	6,69	5,32	16,14	2,49	4,62	5,2	2,49	44,05	3,18	88,24	62,8	13,38	1,22	2,8	2,56	86,9	24,68	8,31	84,03	88,51	6,46	NA	NA
C2	Antibiotics	NA	NA	50,04	5,35	4,56	3,02	1,51	0,58	32,43	4,5	43,24	0,1	65,28	7,49	1,71	1,68	1,02	NA	NA	NA	NA	NA	NA	NA	NA	NA	NA	NA	NA	NA	NA	NA	NA	NA	NA	NA	NA	NA	NA	NA	NA	NA	NA	NA	NA	NA	3,2	2,44
C6	Antibiotics	9	1	33,62	4,38	6,01	0,97	6,2	0,83	12,67	8	14	0,57	66,51	8,88	1,94	1,53	1,27	64,24	10,65	3,73	2	1,87	8,83	5,07	40,9	9,75	4,19	NA	NA	NA	NA	NA	NA	NA	NA	NA	NA	NA	NA	NA	NA	NA	NA	NA	NA	NA	1,86	1,75
C10	Antibiotics	10	0	52,66	4,06	3,31	1,64	2,02	2,4	17,24	4,6	21,46	0,21	65,94	9,43	1,35	2,33	0,58	NA	NA	NA	NA	NA	0,18	0	38,46	7,69	5	NA	NA	NA	NA	NA	NA	NA	NA	NA	NA	NA	NA	NA	NA	NA	NA	NA	NA	NA	4,13	4,21
C11	Antibiotics	11	0	46,32	5,85	4,72	3,15	1,5	1,05	19,44	1,85	24,07	0,08	48,01	9,34	1,31	2,23	0,59	NA	NA	NA	NA	NA	5,65	6,82	41,29	7,95	5,19	14,16	3,29	10,4	5,91	3,2	43,83	7,94	82	63,2	12,9	1,17	3,74	4,16	80,19	27,15	14,72	79,6	80,65	4,67	NA	NA
C13	Antibiotics	3	1	45,93	7,01	7,84	3,98	1,97	4,58	29,11	5,33	35,11	0,15	48,76	10,28	2	7,01	0,29	64,35	14,08	4,56	73,32	0,06	NA	NA	NA	NA	NA	13,41	3,88	9,29	4,82	3,91	42,59	6,41	85,37	54,69	17,71	1,62	3,28	2,97	80,9	26,57	14,43	76,39	83,71	8,98	NA	NA
C15	Antibiotics	11	0	45,06	6,54	4,04	3,12	1,29	NA	NA	NA	NA	NA	36,92	9,27	1,85	9,27	0,2	NA	NA	NA	NA	NA	6,47	7,41	44,44	7,41	6	14,16	3,65	9,02	3,79	3,72	42,61	6,74	93,75	64,73	12,91	0,54	5,33	5,2	77,51	27,22	14,42	72,21	75,7	4,16	NA	NA
C19	Antibiotics	11	0	41,74	6,28	4,61	3,87	1,19	1,06	31,75	3,17	42,86	0,07	24,23	9,38	2,39	5,33	0,45	NA	NA	NA	NA	NA	10,04	4,16	25,69	5,54	4,64	12,7	2,72	5,74	6,15	2,62	49,16	4,35	68,09	67,08	14,2	1,11	6	3,62	81,94	30,75	9,6	83,9	79,93	4,49	NA	NA
C20	Antibiotics	9	2	37,22	7,89	7,6	3,26	2,33	1,86	27,37	6,32	28,95	0,22	46,17	14,31	4,33	2,69	1,61	58,29	17,51	5,34	10,01	0,53	7,44	5,33	30,73	6,93	4,43	16,95	1,5	4,47	4,62	1,58	46,66	2,98	84,75	65,95	14,91	0,84	3,74	2,99	87,18	24,4	7	81,44	86,71	4,55	NA	NA
[truncated: 81 more columns]
